# Supplementary material for: Effects of somatic alterations at pathway level are more mechanism‐explanatory and clinically applicable to quantity of liver metastases of colorectal cancer
Source: Cancer Med. 2019 Jun 20;8(10):4732–42. doi: 10.1002/cam4.2368 (PMC6712451; doi:10.1002/cam4.2368)
Supplement: Supplementary file 1 [file CAM4-8-4732-s001.xlsx]

## Sheet: Table S1
Supplementary Table S1 Summary of sequencing information for samples
Sample	Average depth	Capture rate	Mapping rate	Uniq map rate	Insert size	Insert SD
P1_normal	201.032	0.9987	0.9992	0.9325	262.737	58.7154
P1_tumor	205.971	0.9987	0.9896	0.9213	237.649	53.6179
P2_normal	221.596	0.9992	0.9975	0.9254	253.751	54.7479
P2_tumor	181.67	0.9983	0.9896	0.9233	247.686	56.89
P3_normal	217.173	0.9987	0.9992	0.9279	269.143	58.1867
P3_tumor	236.472	0.9987	0.9996	0.9333	256.751	52.9092
P4_normal	207.775	0.9662	0.9946	0.9129	247.002	57.3158
P4_tumor	248.216	0.9712	0.9988	0.9179	229.243	49.2417
P5_normal	277.668	0.9987	0.99	0.9283	218.278	46.0504
P5_tumor	245.102	0.9987	0.9992	0.9296	237.879	51.2262
P6_normal	214.758	0.9983	0.9992	0.9258	247.898	51.7146
P6_tumor	236.213	0.9983	0.9925	0.9221	253.891	54.7996
P7_normal	209.379	0.9983	0.9992	0.9292	258.095	56.6783
P7_tumor	213.415	0.9979	0.9912	0.9271	245.323	54.68
P8_normal	168.623	0.9987	0.9992	0.9313	245.328	49.5896
P8_tumor	206.038	0.9987	0.9992	0.9304	245.806	51.9692
P9_normal	201.932	0.9987	0.9992	0.9283	251.364	53.1504
P9_tumor	190.6	0.9987	0.9992	0.93	250.623	53.2667
P10_normal	207.468	0.97	0.9912	0.9125	244.722	50.0367
P10_tumor	218.225	0.97	0.9892	0.9096	241.677	50.8167
P11_normal	209.943	0.9992	0.9992	0.9308	244.248	50.5117
P11_tumor	215.352	0.9992	0.9992	0.9308	244.836	50.4808
P12_normal	191.092	0.9688	0.9983	0.9196	238.549	51.1042
P12_tumor	257.418	0.9671	0.9992	0.9183	254.01	53.5846
P13_normal	199.14	0.9712	0.9987	0.9196	257.711	55.3821
P13_tumor	178.006	0.9696	0.9983	0.9171	254.539	51.7583
P14_normal	193.303	0.9979	0.9992	0.93	258.228	64.07
P14_tumor	215.933	0.9975	0.9992	0.9308	238.338	49.3296
P15_normal	187.58	0.9983	0.9992	0.9325	242.037	49.1358
P15_tumor	172.533	0.9979	0.9992	0.9275	244.737	49.9983

## Sheet: Table S2
Supplementary Table S2 Statistics of somatic genetic alterations in patients
Sample	Non-silent	Silent	Nonsense	Missense	Frameshift indel	Splice site	In_frame indel	Amplification	Deletion	Inversion	Translocation
P1	119	19	1	52	55	4	7	0	3	0	8
P2	99	18	8	68	18	1	4	0	199	0	9
P3	73	19	5	44	22	0	2	2	0	0	22
P4	145	27	5	77	53	4	6	8	0	0	10
P5	171	27	8	89	52	10	12	1	0	1	13
P6	311	100	19	260	17	12	3	0	2	0	11
P7	234	34	7	134	75	6	12	3	3	0	16
P8	64	18	5	48	8	0	3	3	1	1	12
P9	63	14	6	35	19	1	2	2	0	0	15
P10	220	42	8	136	53	15	8	1	1	0	11
P11	76	14	1	48	18	4	5	1	4	0	10
P12	88	42	4	62	14	4	4	0	5	0	11
P13	38	11	1	26	9	0	2	0	0	0	8
P14	55	25	2	32	19	1	1	2	1	0	17
P15	148	43	4	95	35	2	12	3	9	0	10

## Sheet: Table S3
Supplementary Table S3 Statistic of different type of MS in patients
Type	Sample	Total MS indels	Total MS Repeat	A-motif	A-motif Repeat	C-motif	C-motif Repeat	AC-motif	AC-motif Repeat	AG-motif	AG-motif Repeat	Classify	Metastases Lesion
I	P1	7	44	6	35	1	9	0	0	0	0	MSI-L	1
	P2	2	27	2	27	0	0	0	0	0	0	MSS	1
	P3	3	15	2	10	1	5	0	0	0	0	MSI-L	1
	P4	4	25	3	20	1	5	0	0	0	0	MSI-L	1
	P5	2	12	2	12	0	0	0	0	0	0	MSS	1
II	P6	8	45	2	10	6	35	0	0	0	0	MSI-L	3
	P7	6	40.5	3	15	2	15	1	10.5	0	0	MSI-L	3
	P8	2	20	2	20	0	0	0	0	0	0	MSS	4
	P9	1	5	1	5	0	0	0	0	0	0	MSS	6
	P10	0	0	0	0	0	0	0	0	0	0	MSS	7
III	P11	2	10	2	10	0	0	0	0	0	0	MSS	19
	P12	2	19	2	19	0	0	0	0	0	0	MSS	19
	P13	2	10	2	10	0	0	0	0	0	0	MSS	21
	P14	2	10	2	10	0	0	0	0	0	0	MSS	25
	P15	6	33	5	27	1	6	0	0	0	0	MSI-L	42
